# Supplementary material for: Enterovirus D: A Small but Versatile Species
Source: Microorganisms. 2021 Aug 17;9(8):1758. doi: 10.3390/microorganisms9081758 (PMC8400195; doi:10.3390/microorganisms9081758)
Supplement: Supplementary file 1 [file microorganisms-09-01758-s001.zip]

Archive with 1 entries (1 files):
- microorganisms-1325600-supplementary.pdf
